# Supplementary material for: Molecular Evolution of the Bactericidal/Permeability-Increasing Protein (BPIFA1) Regulating the Innate Immune Responses in Mammals
Source: Genes (Basel). 2022 Dec 21;14(1):15. doi: 10.3390/genes14010015 (PMC9858190; doi:10.3390/genes14010015)
Supplement: Supplementary file 1 [file genes-14-00015-s001.zip]

Archive with 1 entries (1 files):
- genes-2015138-supplementary.pdf
